# Supplementary material for: Temporal profiling of rumen and hindgut microbiota revealed enterotypes affecting the microbial interactions and assembly in the gut of dairy cows
Source: ISME Commun. 2025 Aug 2;5(1):ycaf130. doi: 10.1093/ismeco/ycaf130 (PMC12376038; doi:10.1093/ismeco/ycaf130)
Supplement: Data_Set_S1_ycaf130 [file data_set_s1_ycaf130.xlsx]

## Sheet: Sheet1
The ingredients and chemical composition of diet for the experiment dairy cows
Items	Days in milk
	-21	21	50
Ingredients
Alfalfa hay	16.5	20	21
Oat hay	25.56	4.21	2.56
Whole plant corn silage	22.95	21.05	21.54
Corn grain, steam flaked	13.57	19.88	20.94
Yeast culture	0	1.17	1.17
Soybean meal	15.56	20.23	21.09
Cottonseed	4.27	5.32	2.69
Molasses	1.59	2.28	2.98
premix1	1.79	3.8	2.65
Fat powder	0	1.46	2.76
Nutritive values, %
Dry matter	55.67	53.18	55.64
Crude protein	14.52	18.08	18.35
Ether extract	3.26	5.04	5.76
Acid detergent fiber	25.74	20.65	19.52
Neutral detergent fiber	39.45	30.4	29.21
Starch	19.26	25.61	26.95
NEL2, Mcal/kg	1.51	1.67	1.78
Calcium	0.59	0.97	0.99
Phosphorus	0.34	0.47	0.46
1 The premix is consisted of mineral meal, calcium bicarbonate, sodium chloride, magnesium oxide, vitamin A, vitamin D3, vitamin E, calcium sulfate, magnesium sulfate, copper sulfate, zinc sulfate, manganese sulfate, sodium selenite, calcium phosphate, and cobalt chloride.
2 Calculated using 3 × maintenance NEL equation from NRC (2001).
