# Supplementary material for: Temporal profiling of rumen and hindgut microbiota revealed enterotypes affecting the microbial interactions and assembly in the gut of dairy cows
Source: ISME Commun. 2025 Aug 2;5(1):ycaf130. doi: 10.1093/ismeco/ycaf130 (PMC12376038; doi:10.1093/ismeco/ycaf130)
Supplement: Data_Set_S2_ycaf130 [file data_set_s2_ycaf130.xlsx]

## Sheet: Sheet1
Rumen microbial α diversity, network's robustness and cohesion between R-Prevot and R-Butyri enterotypes
Items	Enterotype			DIM			SEM	P-value
	R-Butyri	R-Prevot		-21	21	50		Enterotype	DIM	Enterotype*DIM
Shannon	6.06341	5.99158		6.32563	5.96872	5.629	0.0340395	0.13142	1.90544e-31	0.781496
Robustness	0.4235	0.5364		0.402654	0.52546	0.556843	0.00965145	2.5663e-06	5.6665e-06	0.365649
Negative cohesion	-0.171438	-0.217331		-0.175026	-0.170522	-0.170645	0.00122055	2.46833e-75	5.06451e-43	0.114923
Positive cohesion	0.207815	0.256511		0.203535	0.214339	0.22388	0.00143278	2.60969e-132	5.87856e-113	0.632207
Hindgut microbial α diversity, network's robustness and cohesion between H-Prevot and H-Paenic enterotypes
Items	Enterotype			DIM			SEM	P-value
	F-Paenic	F-Prevot		-21	21	50		Enterotype	DIM	Enterotype*DIM
Shannon	5.70001	5.84458		6.16293	5.50151	5.81726	0.0241992	0.0238162	6.56404e-16	0.129279
Robustness	0.325476	0.296846		0.335253	0.21567	0.35416	0.0142369	0.012546	1.25463e-05	0.0025496
Negative cohesion	-0.147273	-0.155988		-0.148896	-0.133937	-0.219	0.00219664	6.06122e-05	2.76276e-12	0.0375407
Positive cohesion	0.19468	0.200111		0.183837	0.18359	0.258874	0.00232628	0.00717611	4.0833e-52	0.140794
Rumen fermentation parameters between R-Prevot and R-Butyri enterotypes
Items	Enterotype			DIM			SEM	P-value
	R-Butyri	R-Prevot		-21	21	50		Enterotype	DIM	Enterotype*DIM
pH	6.35281	6.31438		6.64	6.22	6.12	0.02611	0.413	<0.001	0.218
Acetate %	56.44	54.2		59.94	54.27	52	0.337159	0.003	<0.001	0.432
Propionate %	25.01	28.43		23.25	27.34	30.77	0.33358	<0.001	<0.001	0.204
Isobutyrate %	1.51	1.65		1.65	1.5	1.68	0.0644828	0.358	<0.001	0.891
Butyrate %	12.82	11.52		10.76	13.17	11.25	0.123917	<0.001	<0.001	0.412
Isovalerate %	2.31189	2.31894		2.42	2.15	2.32	0.0571765	0.996	0.277	0.365
Valerate %	1.89039	1.86718		1.83254	1.83999	1.9649	0.0272243	0.721	0.133	0.431
A/P	2.37	1.99		2.61	2.13	1.73	0.0372378	<0.001	<0.001	0.034
TVFA mmol/L	94.24	95.43		74.81	106.62	103.13	1.90046	0.653	<0.001	0.032
NH3-N mg/dL	33.0884	33.2791		29.24	34.76	35.28	0.462096	0.783	<0.001	0.798
Hindgut fermentation parameters between H-Prevot and H-Paenic enterotypes
Items	Enterotype			DIM			SEM	P-value
	F-Paenic	F-Prevot		-21	21	50		Enterotype	DIM	Enterotype*DIM
Acetate %	58.94	58.53		59.15	58.82	58.29	0.27	0.468	0.375	0.183
Propionate %	18.41	18.99		18.64	18.5	18.87	0.18	0.159	0.696	0.875
Isobutyrate %	2.87	2.8		3.23	2.77	2.47	0.09	0.789	0.003	0.809
Butyrate %	14.32	14.24		12.72	14.43	15.76	0.33	0.865	0.001	0.456
Isovalerate %	2.6	2.47		3.11	2.58	1.92	0.1	0.553	<0.001	0.641
Valerate %	3.33	3.38		3.56	3.28	3.2	0.06	0.771	0.042	0.698
A/P	3.29	3.14		3.25	3.25	3.17	0.05	0.159	0.605	0.476
TVFA mmol/L	30.16	31.34		27.59	31.29	33.29	0.35	0.045	<0.001	0.181
