# Supplementary material for: Temporal profiling of rumen and hindgut microbiota revealed enterotypes affecting the microbial interactions and assembly in the gut of dairy cows
Source: ISME Commun. 2025 Aug 2;5(1):ycaf130. doi: 10.1093/ismeco/ycaf130 (PMC12376038; doi:10.1093/ismeco/ycaf130)
Supplement: Data_Set_S3_ycaf130 [file data_set_s3_ycaf130.xlsx]

## Sheet: Rumen
Rumen microbiota
Genera	DIM				Enterotype			Effect size				P values				Catogory
	-21	21	50		R-Prevot	R-Butyri		DIM	Enterotype	DIM*Enterotype		DIM	Enterotype	DIM*Enterotype
Prevotella	0.359308	0.352323	0.368549		0.393282	0.329567		0.0601357	0.332031	0.21677		0.685293	2.86573e-07	0.000829398		Individualized taxa
g_unclassified_f__Lachnospiraceae	0.0107041	0.0226415	0.0312412		0.0133664	0.0250614		0.449901	-0.276294	-0.203457		3.68392e-19	2.61238e-06	0.000274915		Individualized taxa
Clostridia_UCG-014	0.0117326	0.0280766	0.0326793		0.0163808	0.0279162		0.438196	-0.271191	-0.170721		1.1233e-16	3.03627e-06	0.0033673		Individualized taxa
Ruminococcus	0.008699	0.0157138	0.015334		0.00911849	0.0155901		0.234681	-0.29006	-0.164979		2.2584e-05	5.36682e-06	0.0098258		Individualized taxa
g_unclassified_f__Prevotellaceae	0.0134493	0.0317255	0.039876		0.025663	0.0251099		0.629066	0.241029	0.191105		2.21144e-33	6.81152e-06	0.000208697		Individualized taxa
g_unclassified_o__Oscillospirales	0.00498593	0.00992614	0.0110522		0.00484964	0.0105643		0.248563	-0.275325	-0.134624		1.3006e-05	1.8941e-05	0.0361376		Individualized taxa
Saccharofermentans	0.00289381	0.00329553	0.00429588		0.0025404	0.00394447		0.22313	-0.275278	-0.160064		3.49419e-05	5.86934e-05	0.0102362		Individualized taxa
NK4A214_group	0.0129175	0.0230467	0.0240699		0.0135383	0.0230168		0.291946	-0.270608	-0.134863		7.18548e-08	9.06396e-05	0.0254698		Individualized taxa
Prevotellaceae_YAB2003_group	0.0043706	0.0050123	0.00466156		0.0055617	0.00381299		0.052814	0.261875	0.13262		0.627183	9.6295e-05	0.048796		Individualized taxa
Prevotellaceae_UCG-001	0.0247055	0.0202857	0.0192115		0.0257513	0.0190142		-0.189475	0.279157	0.054711		0.0010538	0.000109588	0.383282		Individualized taxa
Acetitomaculum	0.000380625	0.00854868	0.00780677		0.00271464	0.00703453		0.358786	-0.235999	-0.159048		1.21081e-10	0.000132486	0.010179		Individualized taxa
FD2005	0.000250526	0.00107155	0.0021686		0.000463475	0.00136972		0.575059	-0.219059	-0.161162		5.49715e-35	0.000145585	0.00141317		Individualized taxa
Pseudobutyrivibrio	0.00224156	0.00357067	0.00410337		0.00235222	0.00371749		0.325755	-0.25462	-0.157025		1.26685e-09	0.000158009	0.0087926		Individualized taxa
Christensenellaceae_R-7_group	0.00390207	0.00920972	0.0156496		0.00404931	0.0120691		0.340546	-0.261931	-0.162394		3.32057e-11	0.000187538	0.00460882		Individualized taxa
g_unclassified_o__Bacteroidales	0.012282	0.0075624	0.00418776		0.0113546	0.00716325		-0.585793	0.20334	-0.0138328		7.72707e-28	0.000229815	0.802572		Individualized taxa
Marvinbryantia	0.000545005	0.000979253	0.00175457		0.000522716	0.00134296		0.283248	-0.215993	-0.138551		8.8606e-07	0.000838266	0.0315445		Individualized taxa
Butyrivibrio	0.00114187	0.00199367	0.00194708		0.00103382	0.0020562		0.125936	-0.220626	-0.186834		0.0151154	0.000889403	0.00498743		Individualized taxa
Defluviitaleaceae_UCG-011	0.000130971	0.00046413	0.000397326		0.000148681	0.00041105		0.238802	-0.232761	-0.0753353		3.59952e-05	0.00111239	0.231476		Individualized taxa
RF39	0.00479342	0.00432489	0.00561796		0.00389714	0.0056685		0.0314521	-0.220712	-0.191817		0.327426	0.00154058	0.00360257		Individualized taxa
Lachnospiraceae_NK3A20_group	0.000743668	0.0168978	0.0174077		0.00605073	0.0141309		0.414358	-0.203887	-0.138181		1.78057e-14	0.0015578	0.0192708		Individualized taxa
Colidextribacter	0.000952881	0.00248945	0.00364187		0.000959474	0.00305408		0.234549	-0.218185	-0.122121		2.45992e-05	0.00238743	0.0505841		Individualized taxa
g_unclassified_f__Erysipelotrichaceae	7.73523e-05	0.000220638	0.000294476		9.40853e-05	0.000241279		0.293518	-0.205926	-0.100521		3.15193e-07	0.00282399	0.109333		Individualized taxa
Lachnospiraceae_XPB1014_group	0.000448311	0.000251406	0.000406117		0.000271811	0.000442426		-0.0830382	-0.212897	-0.177141		0.384759	0.00312667	0.00654276		Individualized taxa
g_unclassified_f__Anaerovoracaceae	0.000232061	0.000930904	0.00292281		0.000442562	0.00162069		0.481585	-0.167618	-0.135138		8.08589e-19	0.00434131	0.0217772		Individualized taxa
Lachnoclostridium	0.000122186	0.000672466	0.000927389		0.000296204	0.000647261		0.543465	-0.166305	-0.0780523		3.38355e-25	0.00534076	0.160289		Individualized taxa
g_unclassified_f__Ruminococcaceae	0.00466508	0.00622274	0.00652513		0.00415153	0.00663916		0.10975	-0.187603	-0.12278		0.047213	0.00611594	0.0694959		Individualized taxa
F082	0.0489363	0.0335891	0.0272081		0.0362695	0.0395632		-0.413165	-0.182186	-0.0548544		1.4873e-12	0.008857	0.354571		Individualized taxa
Rikenellaceae_RC9_gut_group	0.091343	0.0491683	0.0267106		0.0623867	0.0597866		-0.699512	-0.142491	-0.0611059		1.36793e-52	0.00962485	0.192188		Individualized taxa
g_unclassified_f__Oscillospiraceae	0.00223628	0.00135988	0.00160865		0.00159719	0.00192056		-0.233224	-0.191372	-0.122681		0.000401088	0.0103508	0.0498537		Individualized taxa
Lachnospira	0.000360406	0.00295446	0.00238045		0.00107912	0.00218583		0.364484	-0.163187	-0.0583249		1.44535e-09	0.0106773	0.362612		Individualized taxa
UCG-005	0.0039469	0.00681961	0.0105081		0.00474394	0.00787325		0.37409	-0.157308	-0.0976981		7.36732e-11	0.0171893	0.115369		Individualized taxa
Anaeroplasma	0.0157463	0.00600122	0.00253779		0.00929738	0.00868982		-0.729697	-0.1092	0.0789814		1.25778e-63	0.0200103	0.0840093		Individualized taxa
Treponema	0.0204738	0.0127997	0.0053182		0.0191883	0.0115926		-0.48539	0.139284	0.0555317		1.67747e-17	0.0203823	0.356252		Individualized taxa
Candidatus_Saccharimonas	0.00659897	0.00489363	0.00726616		0.0054618	0.00688875		0.00646428	-0.156343	-0.150384		0.643899	0.022423	0.0284487		Individualized taxa
Family_XIII_AD3011_group	0.000655763	0.000791137	0.00107683		0.000610997	0.000942518		0.177169	-0.155199	-0.0659862		0.00272788	0.0351516	0.309729		Individualized taxa
g_unclassified_c__Clostridia	0.000501053	0.000332277	0.000284808		0.000224187	0.000478871		-0.0943697	-0.157107	0.0254605		0.110292	0.0446069	0.690426		Individualized taxa
Sphaerochaeta	0.00224156	0.000312057	0.000159985		0.00154143	0.000779204		-0.594252	0.111683	-0.0855231		8.12648e-27	0.0489904	0.12769		Individualized taxa
Anaerovibrio	0.000894865	0.00120341	0.000678617		0.000937404	0.00104401		-0.087011	-0.146131	-0.163742		0.328041	0.0544985	0.0109801		Common taxa
CAG-352	0.00209564	0.00100035	0.00100562		0.00128124	0.00154872		-0.246691	-0.127135	-0.0348967		0.000215886	0.0592951	0.605518		Common taxa
Prevotellaceae_UCG-004	0.00452091	0.00675632	0.00418512		0.00609835	0.00483855		0.00606523	0.128249	0.0697961		0.938796	0.0657361	0.314285		Common taxa
Prevotellaceae_Ga6A1_group	0.00604605	0.00650403	0.00199894		0.00689056	0.00440904		-0.292381	0.124029	0.131618		3.86404e-07	0.0695693	0.0398651		Common taxa
Desulfovibrio	0.00033931	0.000608297	0.00108913		0.00045302	0.00072569		0.484585	-0.107474	-0.118723		2.16972e-18	0.0711314	0.0467091		Common taxa
g_unclassified_f__Acholeplasmataceae	0.000792896	0.000227668	1.75808e-06		0.0003961	0.000379221		-0.593547	-0.0958976	0.0548549		2.91036e-31	0.104086	0.307034		Common taxa
probable_genus_10	0.00162271	0.00101266	0.00113396		0.00129866	0.00135542		-0.204937	-0.10633	-0.21489		0.00815768	0.118087	0.00129658		Common taxa
Veillonellaceae_UCG-001	0.000475559	0.000704113	0.000894865		0.000552915	0.000763519		0.192067	-0.115523	-0.0569452		0.000984004	0.133934	0.368424		Common taxa
Lachnospiraceae_ND3007_group	0.00365242	0.00111814	0.000738394		0.00190617	0.00204282		-0.410399	-0.0965841	0.0830069		6.35692e-13	0.147207	0.174158		Common taxa
Bacteroidales_UCG-001	0.00846517	0.00183368	0.000934422		0.0055013	0.00352557		-0.730025	0.0676996	-0.0304596		4.44853e-55	0.158312	0.526555		Common taxa
Succinivibrionaceae_UCG-002	0.00352584	0.00270657	0.000487868		0.00370431	0.00200453		-0.358272	0.0916881	-0.102295		5.79619e-08	0.159555	0.117428		Common taxa
Succinivibrionaceae_UCG-001	0.000332278	0.0113106	0.00342651		0.00748413	0.00402243		0.125367	0.0937685	0.0438548		0.0770002	0.175526	0.527321		Common taxa
UCG-010	0.0114689	0.00231012	0.00157964		0.00602866	0.00551303		-0.662814	-0.0843594	0.00407561		1.78982e-51	0.183878	0.928746		Common taxa
Fibrobacter	0.00628515	0.00245956	0.000489625		0.00464172	0.00285662		-0.570463	0.072676	0.0390702		1.15273e-25	0.202041	0.493814		Common taxa
Lachnospiraceae_AC2044_group	0.0026635	0.00161128	0.00173523		0.0020897	0.00210049		-0.284347	-0.0847907	-0.153983		5.52982e-05	0.203044	0.0210915		Common taxa
Absconditabacteriales_	0.0116332	0.00943564	0.00897414		0.0105612	0.0105989		-0.135331	-0.0841755	-0.10519		0.0756539	0.222307	0.128115		Common taxa
Chloroplast	1.67011e-05	0.000359524	0.000319088		0.000106863	0.000280493		0.154107	-0.07927	-0.0221809		0.0179241	0.251272	0.748068		Common taxa
Shuttleworthia	0.000519512	0.00711672	0.0144145		0.00319321	0.00788986		0.539433	-0.0714884	-0.0403594		9.98137e-25	0.270316	0.464147		Common taxa
Schwartzia	0.000602144	0.00153569	0.00312236		0.00112674	0.00184075		0.531145	-0.0641609	-0.0670979		1.02571e-21	0.273159	0.2529		Common taxa
g_unclassified_f__Succinivibrionaceae	0.000190749	0.000338429	0.000365681		0.000274133	0.000274035		0.203778	0.0830912	0.112156		0.00195406	0.294156	0.0713356		Common taxa
Anaerovorax	0.00115682	0.000741031	0.000849153		0.000932757	0.00096328		-0.189696	-0.0798955	-0.12562		0.00508582	0.309623	0.045273		Common taxa
p-251-o5	0.00215102	0.00145306	0.00107507		0.00169708	0.00165345		-0.271124	-0.0775144	-0.0102399		6.78172e-06	0.313702	0.868996		Common taxa
Izemoplasmatales	0.000954638	8.43833e-05	4.65865e-05		0.000435594	0.000388445		-0.589306	-0.0558811	0.064974		6.57716e-29	0.3192	0.243679		Common taxa
Syntrophococcus	2.02173e-05	0.00688378	0.0255467		0.00590785	0.0121739		0.348295	-0.0677181	-0.124308		9.92749e-10	0.322786	0.0466529		Common taxa
Prevotellaceae_UCG-003	0.0437587	0.0178147	0.012362		0.0314501	0.0238892		-0.67142	0.0526961	0.0345936		3.6726e-44	0.326071	0.492095		Common taxa
Muribaculaceae	0.0106628	0.0497459	0.0412077		0.0244875	0.0350822		0.47717	-0.0574478	0.0298218		2.14476e-15	0.351032	0.629096		Common taxa
Prevotellaceae_NK3B31_group	0.000241735	0.00217475	0.00137482		0.00108144	0.00133328		0.33608	-0.0601968	0.0075238		1.46295e-07	0.360947	0.909302		Common taxa
Bacteroidales_BS11_gut_group	0.00664292	0.00134054	0.000215361		0.00349523	0.0029046		-0.581197	-0.0504764	0.0206059		9.78211e-27	0.377713	0.715906		Common taxa
Lachnospiraceae_NK4A136_group	0.00149525	0.00194092	0.000967825		0.00159603	0.00153119		-0.142459	-0.060375	-0.106959		0.0603861	0.381681	0.122055		Common taxa
Lachnobacterium	0.000183719	0.000380625	0.000663677		0.000266004	0.000432738		0.32064	-0.0554977	-0.0890978		1.30069e-07	0.397811	0.175635		Common taxa
UCG-002	0.00448048	0.00316543	0.00455959		0.0036625	0.00428171		-0.0210178	-0.0666306	-0.0810244		0.897314	0.402821	0.208229		Common taxa
V9D2013_group	0.00252109	0.00102408	0.000608294		0.00162855	0.00145507		-0.455013	-0.0544923	-0.00344019		8.55426e-15	0.406455	0.954826		Common taxa
Clostridia_vadinBB60_group	0.00287886	0.000303268	0.000218		0.00136371	0.00120687		-0.543841	-0.0484956	0.051724		7.5957e-23	0.407697	0.373994		Common taxa
U29-B03	0.00181171	0.00219585	0.00149437		0.00199445	0.0018975		-0.0720489	-0.0590291	-0.0164555		0.286707	0.42733	0.807534		Common taxa
Alloprevotella	0.000485228	0.000466769	0.000595988		0.000457665	0.000536075		0.084495	-0.0609804	-0.0462298		0.144886	0.432339	0.479449		Common taxa
Papillibacter	0.0083298	0.00127373	0.000333156		0.00502156	0.00319064		-0.718563	0.0345373	-0.0709433		6.69842e-50	0.483168	0.150704		Common taxa
SP3-e08	0.000176686	0.000534458	0.000545884		0.000331053	0.000441964		0.228838	-0.048151	-0.0917214		8.88785e-05	0.514367	0.154606		Common taxa
Succiniclasticum	0.0886619	0.10337	0.110185		0.101539	0.0985817		0.139264	0.0448103	0.020602		0.0425146	0.518091	0.766884		Common taxa
Gastranaerophilales	0.000657521	0.000261953	0.000184597		0.000490191	0.000350156		-0.223623	0.0267775	-0.0257878		0.000818032	0.698993	0.704515		Common taxa
UCG-009	0.00118671	0.000825419	8.79035e-05		0.000946696	0.000715078		-0.412895	-0.019144	-0.0392985		4.78624e-11	0.764648	0.539777		Common taxa
Moryella	0.000570498	0.00081575	0.000553796		0.00064352	0.000658795		-0.000335047	-0.0205487	-0.046886		0.915357	0.769029	0.503837		Common taxa
Oribacterium	0.000196903	0.00187851	0.00135988		0.000944374	0.00116858		0.30452	-0.0184909	0.00377637		2.46971e-06	0.781732	0.954981		Common taxa
Prevotellaceae	0.00036568	0.0005494	0.000690926		0.000476249	0.00052962		0.30271	0.016972	0.0819605		7.38433e-06	0.799514	0.22108		Common taxa
Asteroleplasma	0.000580167	0.000187233	0.000182835		0.000400748	0.000311863		-0.36021	0.0135506	-0.0782509		3.96243e-08	0.836044	0.233123		Common taxa
UCG-001	0.000358648	0.000434247	0.00290963		0.000421658	0.00121517		0.454567	0.0119924	0.0197194		7.9598e-14	0.847843	0.752936		Common taxa
Selenomonas	0.00196642	0.00351265	0.00267405		0.00282615	0.00274175		0.123869	-0.0124705	-0.0482724		0.0496986	0.857343	0.487543		Common taxa
Lachnospiraceae_UCG-004	0.00136779	0.000556433	0.000182841		0.000995484	0.000697086		-0.585461	0.00853375	-0.0100419		3.08807e-27	0.884738	0.857686		Common taxa
Bacteroidales_RF16_group	0.048989	0.01811	0.00731011		0.0325536	0.0248681		-0.768357	-0.00391663	-0.00225599		3.96534e-70	0.930452	0.959998		Common taxa
Mitochondria	0.000545005	0.000167896	0.000119548		0.000349639	0.000279109		-0.41884	-0.00496054	-0.0914984		3.21955e-11	0.939502	0.147335		Common taxa
UCG-004	0.00975561	0.00333772	0.00178709		0.00655254	0.00494327		-0.546452	0.00368372	-0.0596542		1.57148e-21	0.951341	0.307116		Common taxa

## Sheet: Hindgut
Hindgut microbiota
Genera	DIM				Enterotype			Effect size				P values				Catogory
	-21	21	50		H-Paenic	H-Prevot		DIM	Enterotype	DIM*Enterotype		DIM	Enterotype	DIM*Enterotype
Prevotellaceae_UCG-003	0.022245	0.0297775	0.0316007		0.0209939	0.0364229		0.176076	0.342759	0.202242		0.00388729	1.90603e-08	0.000937173		Individualized taxa
g_unclassified_f__Lachnospiraceae	0.0411576	0.0554025	0.0751722		0.0622933	0.0509709		0.522678	-0.215148	-0.122113		1.50458e-23	0.000409959	0.0197368		Individualized taxa
Marvinbryantia	3.51616e-06	0.000664556	0.00158755		0.000918092	0.000545361		0.602616	-0.17538	-0.1323		4.28531e-31	0.000738181	0.0110784		Individualized taxa
Paeniclostridium	0.00875877	0.0165568	0.0109168		0.0148021	0.00869227		0.0972306	-0.244234	-0.114315		0.105475	0.000922019	0.0575612		Individualized taxa
g_unclassified_f__Paludibacteraceae	0.00136779	0.0020508	0.000820145		0.00111218	0.00178655		-0.119844	0.229654	0.0766476		0.057459	0.000924444	0.225397		Individualized taxa
g_unclassified_f__Erysipelatoclostridiaceae	0.000405238	0.000308541	0.000235578		0.000250145	0.000398834		-0.195683	0.208191	0.02117		0.0021834	0.0018647	0.74084		Individualized taxa
Prevotellaceae_UCG-004	0.0139592	0.00373153	0.00156733		0.00516479	0.00797804		-0.596224	0.159395	0.00164452		4.66559e-29	0.00278037	0.975437		Individualized taxa
Bifidobacterium	0.00991208	0.0277452	0.0255792		0.0294276	0.0107062		0.162381	-0.220401	-0.105713		0.00599834	0.00326138	0.074282		Individualized taxa
Romboutsia	0.0127611	0.0196422	0.0149428		0.0192588	0.0114624		0.0620706	-0.205124	-0.0915816		0.321665	0.00437358	0.144585		Individualized taxa
Prevotellaceae_UCG-001	0.00456487	0.0114653	0.015705		0.00850768	0.0131511		0.349632	0.175865	0.160762		8.53355e-09	0.00500736	0.00825683		Individualized taxa
g_unclassified_f__Flavobacteriaceae	0.000508084	0.000343703	0.000217998		0.00027606	0.000456654		-0.254222	0.192211	0.00348774		3.75529e-05	0.00536113	0.955004		Individualized taxa
Treponema	0.0114232	0.0244426	0.0305924		0.016963	0.0286006		0.246194	0.179079	0.0382528		7.63623e-05	0.00918978	0.539735		Individualized taxa
Clostridia_vadinBB60_group	0.00982066	0.00841859	0.00770832		0.00782546	0.00967261		-0.184563	0.193729	0.00255683		0.00180639	0.0109672	0.965598		Individualized taxa
g_unclassified_o__Oscillospirales	0.0582383	0.0395622	0.036039		0.0409286	0.0491909		-0.379753	0.166129	0.155977		5.10945e-11	0.0121328	0.0071132		Individualized taxa
UCG-010	0.0919874	0.0568178	0.0473329		0.0613445	0.0703923		-0.598317	0.143396	0.0683371		9.61623e-32	0.0123591	0.18154		Individualized taxa
g_unclassified_f__Peptostreptococcaceae	0.00398821	0.0062623	0.00329201		0.00546465	0.00333327		-0.023254	-0.161311	-0.0374001		0.727658	0.0157036	0.576279		Individualized taxa
Clostridium_sensu_stricto_1	0.00299138	0.0157445	0.0106065		0.0137703	0.00482415		0.124697	-0.156868	-0.0815771		0.0573523	0.0195068	0.214758		Individualized taxa
Anaerovibrio	0.000158226	0.000882556	0.00198751		0.00137396	0.000556529		0.291652	-0.161618	-0.12829		6.44846e-07	0.0243806	0.0289302		Individualized taxa
Blautia	0.000790259	0.0036322	0.00617439		0.00440377	0.00244953		0.335691	-0.148674	-0.0774905		2.57032e-08	0.0277618	0.199663		Individualized taxa
Christensenellaceae_R-7_group	0.0177514	0.0109221	0.00941894		0.0137365	0.0114066		-0.437519	-0.14416	0.014962		1.2844e-14	0.0298351	0.792568		Individualized taxa
Roseburia	0.000247007	0.00169567	0.00606012		0.00348991	0.00164594		0.338429	-0.135587	-0.129137		6.01648e-08	0.029948	0.0391273		Individualized taxa
Bacteroidales_RF16_group	0.0169875	0.0285469	0.012471		0.0171671	0.0220287		-0.0709983	0.149317	0.0276949		0.26563	0.0393231	0.664835		Individualized taxa
g_unclassified_o__Bacteroidales	0.00703058	0.00252285	0.001686		0.00331433	0.00428338		-0.572755	0.122033	0.0430175		6.4433e-28	0.0406908	0.411778		Individualized taxa
Lachnospiraceae_NK3A20_group	0.00113572	0.00096343	0.000784106		0.00110742	0.000779275		-0.134444	-0.153807	-0.0713314		0.0263016	0.0436698	0.23955		Individualized taxa
Lachnospiraceae_UCG-010	0.004811	0.000730483	0.000792017		0.0023809	0.00177604		-0.614834	-0.10659	-0.00565178		3.35806e-31	0.0440033	0.915145		Individualized taxa
Turicibacter	0.00812938	0.0155784	0.00690575		0.0127888	0.00699376		-0.00464782	-0.137481	-0.0767371		0.944015	0.0440631	0.247345		Individualized taxa
g_unclassified_f__Peptococcaceae	0.00310478	0.000345462	0.00131417		0.00181344	0.00130821		-0.399333	-0.122402	0.0370301		8.32713e-11	0.0465141	0.547918		Individualized taxa
Acetitomaculum	0.000350738	0.000249646	0.000500175		0.000453228	0.000259539		0.0835155	-0.15475	-0.124757		0.159077	0.0477639	0.0358322		Individualized taxa
Odoribacter	0.000593352	0.00026371	9.31764e-05		0.000275002	0.00036861		-0.526796	0.118409	0.0113869		4.45383e-22	0.0549948	0.834967		Common taxa
Phascolarctobacterium	0.00252725	0.00275052	0.0106065		0.00355073	0.00746159		0.198542	0.124866	0.129162		0.00228851	0.0569268	0.0477369		Common taxa
Faecalitalea	0.000235583	0.000173171	0.000246129		0.000266013	0.000159006		0.00243682	-0.139652	-0.0346229		0.969332	0.058644	0.585746		Common taxa
Prevotella	0.00834035	0.0111717	0.018735		0.0102672	0.0158326		0.174201	0.117456	0.0703571		0.00687203	0.0895099	0.276052		Common taxa
F082	0.0184643	0.00122626	0.00033755		0.00364804	0.0104381		-0.249968	0.108661	-0.13878		0.000106046	0.0919807	0.0317732		Common taxa
Frisingicoccus	0.000752459	0.000483472	0.000903655		0.000802801	0.000601868		0.0480569	-0.108322	-0.201198		0.465396	0.100355	0.00229347		Common taxa
EMP-G18	0.00042985	0.00194884	0.00146185		0.00143161	0.00109204		0.28456	-0.102484	-0.0655074		9.94652e-06	0.111552	0.310186		Common taxa
Alistipes	0.0325641	0.0371422	0.0316789		0.0320264	0.0359925		-0.00645728	0.115085	0.0900452		0.919799	0.112288	0.161246		Common taxa
Monoglobus	0.0204333	0.0160337	0.0185188		0.0173004	0.0196061		-0.0926198	0.111989	0.127124		0.142462	0.123469	0.0445871		Common taxa
Muribaculaceae	0.0430862	0.0515145	0.0605678		0.0543657	0.0484392		0.24457	-0.101736	0.00870812		0.000119879	0.138447	0.891312		Common taxa
Bacteroides	0.0239363	0.0308922	0.0394382		0.0292081	0.0341731		0.273869	0.108071	0.108202		2.43349e-06	0.151504	0.0631554		Common taxa
Cellulosilyticum	0.00105573	0.00159546	0.00103024		0.00142526	0.000980991		0.00748289	-0.0970677	-0.130712		0.909655	0.156947	0.0479616		Common taxa
UCG-005	0.193792	0.234562	0.221568		0.222576	0.209266		0.190599	-0.100008	-0.051334		0.00247015	0.164232	0.415979		Common taxa
g_unclassified_f__Anaerovoracaceae	0.00373857	0.00182665	0.00182841		0.00262312	0.00226752		-0.427808	-0.0918914	-0.0441991		1.37539e-13	0.16706	0.445658		Common taxa
Alloprevotella	0.00146976	0.00121659	0.00156645		0.00126449	0.00160783		0.0139995	0.0982496	-0.0136659		0.825947	0.186482	0.830408		Common taxa
UCG-009	0.0124762	0.00407084	0.00366648		0.00644198	0.00710547		-0.693949	0.0606285	0.0858508		6.54729e-47	0.208874	0.0758241		Common taxa
g_unclassified_c__Clostridia	0.0121396	0.00515646	0.00632207		0.00758219	0.00823364		-0.531833	0.0671748	0.0650504		1.06446e-20	0.238644	0.254894		Common taxa
Izemoplasmatales	0.0024789	0.000918598	0.000615328		0.00123117	0.00146985		-0.495628	0.0746455	-0.0101364		3.50105e-20	0.266677	0.851049		Common taxa
g_unclassified_f__Eggerthellaceae	0.00032524	0.000170533	0.000142401		0.000232165	0.000188572		-0.26601	-0.0745038	0.0231164		2.82371e-05	0.273945	0.716565		Common taxa
Ruminococcus	0.00542105	0.00755361	0.00863395		0.00763666	0.00666392		0.233844	-0.0849839	-0.0661981		5.8761e-05	0.276518	0.256458		Common taxa
Prevotellaceae_Ga6A1_group	0.00052215	0.000597748	0.000861459		0.000717654	0.000589384		0.144214	-0.0690857	-0.0125878		0.0309886	0.301408	0.850979		Common taxa
Defluviitaleaceae_UCG-011	0.00124648	0.000826298	0.000712903		0.00097415	0.00087192		-0.301926	-0.0684237	0.0121987		4.32359e-07	0.348156	0.838555		Common taxa
Dorea	0.00165348	0.00160601	0.00162183		0.0017119	0.00152175		-0.0113486	-0.0744074	-0.0747849		0.849692	0.354615	0.212754		Common taxa
Pygmaiobacter	0.000589837	0.00170358	0.00269075		0.00158075	0.00176158		0.537402	0.0564271	-0.0106347		8.88781e-23	0.357702	0.846202		Common taxa
Oscillibacter	0.000892227	0.00100123	0.00157788		0.00121213	0.00108875		0.270175	-0.0621107	-0.144061		1.44444e-05	0.36317	0.0210361		Common taxa
Candidatus_Soleaferrea	0.00298435	0.00185478	0.00303006		0.00253956	0.00272681		-0.0245072	0.0591814	0.0754285		0.711292	0.396065	0.255707		Common taxa
Anaeroplasma	0.00041227	0.00370604	0.00190576		0.00214239	0.00184109		0.25372	-0.0518733	-0.0230499		0.000104657	0.427675	0.725098		Common taxa
UCG-004	0.000518633	0.00181434	0.00184863		0.0014644	0.00130624		0.352173	-0.0484696	-0.0771133		2.37625e-08	0.442329	0.222645		Common taxa
Family_XIII_AD3011_group	0.00495516	0.000479078	0.000780589		0.00214926	0.00197513		-0.721663	-0.034451	0.0740061		3.4669e-54	0.459333	0.112754		Common taxa
UCG-002	0.00698399	0.00250175	0.000964309		0.00332279	0.00368283		-0.621508	0.0441928	0.0135662		8.01313e-37	0.462623	0.782494		Common taxa
Rikenellaceae_RC9_gut_group	0.0949743	0.113366	0.102303		0.101847	0.10566		0.10069	0.0515058	0.0138826		0.123385	0.468498	0.832148		Common taxa
Candidatus_Saccharimonas	0.00568916	0.00328146	0.00100914		0.00305413	0.00366509		-0.342974	0.054722	-0.0284844		4.87512e-10	0.48147	0.606087		Common taxa
Dielma	0.000432488	0.000130975	0.000147677		0.00022529	0.000251654		-0.336871	0.0357427	0.0363618		6.84046e-08	0.588787	0.561202		Common taxa
g_unclassified_f__Oscillospiraceae	0.0135056	0.00738307	0.00672995		0.00907144	0.00937364		-0.553576	0.02881	-0.0292812		8.66914e-23	0.609072	0.604047		Common taxa
g_unclassified_f__Barnesiellaceae	0.00222573	0.0024033	0.00148031		0.00198955	0.00209471		-0.185355	0.0351857	0.064833		0.0029619	0.633551	0.2997		Common taxa
NK4A214_group	0.00905677	0.00313994	0.0029905		0.00513412	0.0049733		-0.698225	-0.0214204	0.00204433		4.66056e-47	0.658497	0.966429		Common taxa
Parabacteroides	0.000675102	0.000752459	0.00425544		0.00204138	0.00171164		0.245422	-0.029389	-0.0312374		0.000164017	0.658743	0.632212		Common taxa
Escherichia-Shigella	0.00205696	0.000284808	0.000355132		0.000803857	0.00101713		-0.207758	0.0299023	-0.0758348		0.00124576	0.665986	0.239723		Common taxa
RF39	0.00557049	0.00440312	0.0097433		0.00670217	0.00641095		0.289686	-0.0273564	-0.0954605		7.02539e-06	0.671357	0.139617		Common taxa
Erysipelatoclostridium	0.000386778	0.000517754	0.00108562		0.000648375	0.00068203		0.417933	0.0256195	-0.110282		5.58298e-13	0.701668	0.0576533		Common taxa
g_unclassified_f__Erysipelotrichaceae	0.00151019	0.000743669	0.00118319		0.00116242	0.00112489		-0.203768	-0.0233747	-0.0842544		0.00172422	0.731328	0.19603		Common taxa
g_unclassified_f__Prevotellaceae	0.0112412	0.0133878	0.0095042		0.0118072	0.0108441		-0.0296852	-0.0255676	0.0545149		0.636804	0.737334	0.386952		Common taxa
g_unclassified_f__Ruminococcaceae	0.0205968	0.0113563	0.01218		0.0147693	0.0146387		-0.570916	-0.0101118	0.0636014		6.44226e-25	0.855537	0.251872		Common taxa
dgA-11_gut_group	0.00726704	0.000681258	0.000150316		0.00267971	0.00272418		-0.686155	0.00499062	0.0406713		3.20685e-44	0.919191	0.409411		Common taxa
Clostridia_UCG-014	0.0230687	0.0120376	0.0192783		0.0182058	0.0180317		-0.161025	-0.0069961	0.102829		0.00963833	0.92508	0.0990894		Common taxa
Incertae_Sedis	0.00154448	0.00105397	0.000595111		0.00106617	0.00106247		-0.489477	-0.00233189	-0.0136321		5.71799e-17	0.969107	0.816067		Common taxa
