# Supplementary material for: Temporal profiling of rumen and hindgut microbiota revealed enterotypes affecting the microbial interactions and assembly in the gut of dairy cows
Source: ISME Commun. 2025 Aug 2;5(1):ycaf130. doi: 10.1093/ismeco/ycaf130 (PMC12376038; doi:10.1093/ismeco/ycaf130)
Supplement: Data_Set_S4_ycaf130 [file data_set_s4_ycaf130.xlsx]

## Sheet: Noteworks topology
Genus level
Gastrointestinal position	Enterotype	DIM	Node number	Edge number	Average degree	Edge density
Rumen	R-Butyri	-21	91	286	6.28571	0.0698413
		21	90	296	6.57778	0.0739076
		50	68	183	5.38235	0.0803336
	R-Prevot	-21	94	881	18.7447	0.201556
		21	81	658	16.2469	0.203086
		50	85	862	20.2824	0.241457
Hindgut	H-Paenic	-21	94	746	15.8723	0.17067
		21	67	372	11.1045	0.16825
		50	89	604	13.573	0.154239
	H-Prevot	-21	96	1006	20.9583	0.220614
		21	72	433	12.0278	0.169405
		50	86	714	16.6047	0.195349

## Sheet: Rumen generalist
Rumen
DIM=-21	R-Prevot				DIM=-21	R-Butyri
Genera	Zi	Pi	Node type		Genera	Zi	Pi	Node type
Absconditabacteriales_	-0.540062	0.666667	Connectors		Candidatus_Saccharimonas	2.54426	0	Module hubs
Bacteroidetes_BD2-2	-0.333333	0.628099	Connectors		Muribaculaceae	0.2375	0.648438	Connectors
CAG-352	-0.540062	0.666667	Connectors		Oribacterium	2.72212	0.124444	Module hubs
Christensenellaceae_R-7_group	-0.333333	0.663265	Connectors		Prevotellaceae_UCG-001	-0.377964	0.625	Connectors
g_unclassified_c__Clostridia	1.44767	0.620753	Connectors		Prevotellaceae_UCG-003	0.944911	0.6875	Connectors
g_unclassified_f__Marinilabiliaceae	-1.33333	0.663265	Connectors		Prevotellaceae_YAB2003_group	-0.750939	0.625	Connectors
Lachnospiraceae_NK3A20_group	0.666667	0.631519	Connectors		U29-B03	-0.703732	0.625	Connectors
Lachnospiraceae_XPB1014_group	0.583737	0.640306	Connectors
Moryella	0.367754	0.634958	Connectors
Papillibacter	0.666667	0.627219	Connectors
Prevotellaceae_UCG-001	1.62019	0.623967	Connectors
Selenomonas	-0.928141	0.677686	Connectors
Bacteroidales_BS11_gut_group	1.66667	0.635	Connectors
Succinivibrionaceae_UCG-002	-0.540062	0.666667	Connectors
UCG-009	0.666667	0.630202	Connectors
Veillonellaceae_UCG-001	0.900103	0.698413	Connectors
DIM=21	R-Prevot				DIM=21	R-Butyri
Genera	Zi	Pi	Node type		Genera	Zi	Pi	Node type
Colidextribacter	1.22474	0.650888	Connectors		Blautia	-0.441054	0.64	Connectors
Moryella	-1.27326	0.64	Connectors		CAG-352	-0.441054	0.64	Connectors
NK4A214_group	-0.354107	0.641975	Connectors		Candidatus_Saccharimonas	0.444478	0.641975	Connectors
Prevotella	-1.3279	0.693878	Connectors		Christensenellaceae_R-7_group	0.041149	0.661157	Connectors
Prevotellaceae_YAB2003_group	-1.3279	0.716049	Connectors		Clostridia_UCG-014	-1.03712	0.625	Connectors
Pseudobutyrivibrio	-0.777708	0.62585	Connectors		g_unclassified_f__Prevotellaceae	-0.740682	0.72	Module hubs
Ruminococcus	0.619687	0.652778	Connectors		Lachnospiraceae_FE2018_group	3.41817	0.526316	Connectors
Schwartzia	0	0.708333	Connectors		Mogibacterium	-1.03712	0.625	Connectors
Succiniclasticum	0	0.625	Connectors		Moryella	-1.32875	0.625	Connectors
UCG-004	-0.354107	0.642857	Connectors		Muribaculaceae	-1.03712	0.64	Connectors
UCG-005	0.619687	0.631111	Connectors		RF39	1.18528	0.628099	Connectors
					Rikenellaceae_RC9_gut_group	0.82298	0.693333	Connectors
					Ruminiclostridium	-1.03712	0.704082	Connectors
					U29-B03	-0.740682	0.64	Connectors
DIM=50	R-Prevot				DIM=50	R-Butyri
No generarist					Genera	Zi	Pi	Node type
					g_unclassified_o__Bacteroidales	0	0.666667	Connectors

## Sheet: Hindgut generalist
Hindgut
DIM=-21	H-Prevot				DIM=-21	H-Paenic
Genera	Zi	Pi	Node type		Genera	Zi	Pi	Node type
Candidatus_Soleaferrea	-0.0771675	0.661157	Connectors		Candidatus_Saccharimonas	0.356981	0.65374	Connectors
Akkermansia	0.802856	0.623047	Connectors		Christensenellaceae_R-7_group	1.62015	0.631001	Connectors
EMP-G18	-0.740133	0.631111	Connectors		Escherichia-Shigella	0	0.75	Connectors
g_unclassified_f__Hungateiclostridiaceae	-0.408396	0.656361	Connectors		Family_XIII_AD3011_group	0.988564	0.628099	Connectors
g_unclassified_f__Oscillospiraceae	-0.911576	0.657778	Connectors		Frisingicoccus	-1.77579	0.64	Connectors
g_unclassified_f__Prevotellaceae	-0.848843	0.625	Connectors		g_unclassified_f__Anaerovoracaceae	0.0411902	0.632812	Connectors
g_unclassified_f__Ruminococcaceae	0.115751	0.653811	Connectors		g_unclassified_f__Erysipelotrichaceae	-0.693826	0.664062	Connectors
Incertae_Sedis	-1.7319	0.666667	Connectors		g_unclassified_f__Peptococcaceae	0.0411902	0.660494	Connectors
Monoglobus	0.158821	0.648789	Connectors		g_unclassified_f__Ruminococcaceae	-0.114232	0.625	Connectors
Muribaculaceae	-0.56869	0.652778	Connectors		g_unclassified_o__Oscillospirales	1.30435	0.640306	Connectors
Odoribacter	-1.4276	0.628099	Connectors		NK4A214_group	0.239685	0.65374	Connectors
Phascolarctobacterium	-2.11005	0.66	Connectors		Odoribacter	-0.274601	0.642857	Connectors
Prevotella	0.694508	0.64	Connectors		Prevotellaceae_Ga6A1_group	-1.44348	0.625	Connectors
Bacteroidales_RF16_group	-1.92097	0.666667	Connectors		Ruminococcus	-0.590392	0.650888	Connectors
Pygmaiobacter	-0.911576	0.657778	Connectors		Bacteroidales_UCG-001	-0.460448	0.660494	Connectors
Rikenellaceae_RC9_gut_group	-0.397247	0.648526	Connectors		UCG-002	0.218079	0.63258	Connectors
DIM=21	H-Prevot				DIM=21	H-Paenic
Genera	Zi	Pi	Node type		Genera	Zi	Pi	Node type
Cellulosilyticum	-0.832728	0.661157	Connectors		Candidatus_Saccharimonas	-0.333333	0.716049	Connectors
EMP-G18	-0.420982	0.64	Connectors		Candidatus_Soleaferrea	-1.08333	0.625	Connectors
g_unclassified_f__Anaerovoracaceae	-1.34162	0.653061	Connectors		Defluviitaleaceae_UCG-011	-1.27974	0.666667	Connectors
g_unclassified_f__Flavobacteriaceae	-0.644217	0.625	Connectors		EMP-G18	0.416667	0.66	Connectors
g_unclassified_f__Lachnospiraceae	-0.832728	0.64	Connectors		g_unclassified_f__Flavobacteriaceae	2.26745	0.631579	Connectors
Bacteroidales_RF16_group	-0.701637	0.642857	Connectors		Anaeroplasma	-1.00457	0.7	Connectors
Oscillibacter	-0.644217	0.628099	Connectors		Muribaculaceae	1.16667	0.71875	Connectors
Parabacteroides	-1.5436	0.66	Connectors		Parabacteroides	-0.905663	0.628099	Connectors
UCG-010	0.420982	0.62585	Connectors		Prevotellaceae_Ga6A1_group	0.0861057	0.66	Connectors
Candidatus_Saccharimonas	0.69394	0.64	Connectors		Turicibacter	-0.204348	0.626039	Connectors
					UCG-004	1.16667	0.710744	Connectors
DIM=50	H-Prevot				DIM=50	H-Paenic
Genera	Zi	Pi	Node type		Genera	Zi	Pi	Node type
Clostridia_vadinBB60_group	-1.64317	0.693878	Connectors		g_unclassified_f__Erysipelotrichaceae	-1.38993	0.653061	Connectors
Clostridium_sensu_stricto_1	0.182574	0.644628	Connectors		Alloprevotella	1.1547	0.666667	Connectors
EMP-G18	0.133631	0.641975	Connectors		g_unclassified_f__Lachnospiraceae	0.498445	0.630178	Connectors
Alloprevotella	0	0.625	Connectors		g_unclassified_f__Peptococcaceae	-0.57735	0.64	Connectors
g_unclassified_f__Erysipelotrichaceae	0	0.666667	Connectors		Izemoplasmatales	-0.498275	0.648438	Connectors
Anaeroplasma	-0.801784	0.64	Connectors		Muribaculaceae	0.693823	0.6464	Connectors
Muribaculaceae	2.00446	0.66	Connectors		NK4A214_group	-0.721188	0.642857	Connectors
Paeniclostridium	0.182574	0.653061	Connectors		Oscillibacter	-1.16701	0.65625	Connectors
					Phascolarctobacterium	-1.24611	0.644628	Connectors
					Prevotellaceae_Ga6A1_group	-1.74456	0.65625	Connectors
					Prevotellaceae_UCG-001	-0.249222	0.665	Connectors
