# Supplementary material for: Temporal profiling of rumen and hindgut microbiota revealed enterotypes affecting the microbial interactions and assembly in the gut of dairy cows
Source: ISME Commun. 2025 Aug 2;5(1):ycaf130. doi: 10.1093/ismeco/ycaf130 (PMC12376038; doi:10.1093/ismeco/ycaf130)
Supplement: Data_Set_S5_ycaf130 [file data_set_s5_ycaf130.xlsx]

## Sheet: Milk probudction
Milk production in different rumen enterotypes
Items	Rumen enterotype			DIM		SEM	P-value
	R-Butyri	R-Prevot		21	50		Rumen enterotype	DIM	Rumen enterotype*DIM
Milk fat %	3.96	3.84		4.27	3.64	0.0517945	0.538	<0.001	0.578
Milk protein %	3.33	3.26		3.51	3.14	0.027325	0.362	<0.001	0.509
Milk lactose %	5.06	5.01		4.99	5.07	0.0201654	0.336	0.054	0.782
Milk total solid %	12.85	12.61		13.28	12.36	0.0625057	0.178	<0.001	0.789
Milk yield Kg/d	38.92	42		34.38	45.78	0.744333	0.047	<0.001	0.902
FCM Kg/d	41.72	45.11		38.2	46.65	0.723708	0.039	<0.001	0.425
Milk production in different hindgut enterotypes
Items	Hindgut enterotype			DIM		SEM	P-value
	H-Paenic	H-Prevot		21	50		Hindgut enterotype	DIM	Hindgut enterotype*DIM
Milk fat %	3.84	4		4.27	3.64	0.0517945	0.108	<0.001	0.011
Milk protein %	3.33	3.29		3.51	3.14	0.027325	0.281	<0.001	0.403
Milk lactose %	5.07	5		4.99	5.07	0.0201654	0.165	0.056	0.79
Milk total solid %	12.74	12.79		13.28	12.36	0.0625057	0.761	<0.001	0.031
Milk yield Kg/d	38.86	41.38		34.38	45.78	0.744333	0.096	<0.001	0.384
FCM Kg/d	41.18	44.68		38.2	46.65	0.723708	0.015	<0.001	0.011

## Sheet: Serum parameters
Serum parameters in different rumen enterotypes
Items	Rumen enterotype			DIM			SEM	P-value
	R-Butyri	R-Prevot		-21	21	50		Rumen enterotype	DIM	Rumen enterotype*DIM
GLU （mmol/L）	3.79	3.75		3.96	3.37	4.02	0.0336658	0.567	<0.001	0.284
TG （mmol/L）	0.23	0.22		0.27	0.21	0.2	0.00343037	0.854	<0.001	0.739
ALT （U/L）	26.97	27.25		29.64	22.22	29.5	0.490646	0.62	<0.001	0.508
AST （U/L）	83.52	85.37		66.41	98.51	86.68	1.90522	0.702	<0.001	0.305
BHBA （mmol/L）	0.48	0.47		0.47	0.45	0.51	0.00433623	0.096	<0.001	0.413
NEFA （umol/L）	38.96	37.08		37.13	38.56	39.08	0.370375	0.013	0.031	0.981
T-AOC（U/ml）	12.7	12.37		10.91	13.79	12.96	0.23572	0.388	<0.001	0.107
SOD （U/ml）	50.7	50.89		52.78	49.79	49.85	0.190699	0.488	<0.001	0.003
LEP（ng/ml）	1.89	1.88		1.91	1.87	1.94	0.0127551	0.216	0.029	0.413
INS(mIU/ml)	17.66	17.59		20.83	13.07	19.18	0.575934	0.098	<0.001	0.732
Serum parameters in different hindgut enterotypes
Items	Hindgut enterotype			DIM			SEM	P-value
	H-Paenic	H-Prevot		-21	21	50		Hindgut enterotype	DIM	Hindgut enterotype*DIM
GLU （mmol/L）	3.74	3.83		3.96	3.37	4.02	0.0336658	0.096	<0.001	0.298
TG （mmol/L）	0.23	0.22		0.27	0.21	0.2	0.00343037	0.417	<0.001	0.389
ALT （U/L）	27.4	26.67		29.64	22.22	29.5	0.490646	0.554	<0.001	0.051
AST （U/L）	84.59	83.68		66.41	98.51	86.68	1.90522	0.77	<0.001	0.335
BHBA （mmol/L）	0.48	0.46		0.47	0.45	0.51	0.00433623	0.007	<0.001	0.345
NEFA （umol/L）	39.3	36.98		37.13	38.56	39.08	0.370375	0.002	0.03	0.246
T-AOC（U/ml）	12.61	12.55		10.91	13.79	12.96	0.23572	0.831	<0.001	0.958
SOD （U/ml）	50.78	50.76		52.78	49.79	49.85	0.190699	0.929	<0.001	0.89
LEP（ng/ml）	1.84	1.95		1.91	1.87	1.94	0.0127551	0.012	0.028	0.387
INS(mIU/ml)	17.78	17.45		20.83	13.07	19.18	0.575934	0.809	<0.001	0.683
